# Supplementary material for: Study on the influence of TiO2 nanoparticles on the breakdown voltage of transformer oil under severe cold conditions
Source: PLoS One. 2025 Jan 9;20(1):e0307230. doi: 10.1371/journal.pone.0307230 (PMC11717269; doi:10.1371/journal.pone.0307230)
Supplement: S1 Raw data — (XLSX) [file pone.0307230.s001.xlsx]

## Sheet: Sheet1
Pure transformer oil									0.01g/L TiO2 nanofluid
Temperature/℃\Breakdown voltage	-30	-20	-10	0	10	20	30		Temperature/℃\Breakdown voltage	-30	-20	-10	0	10	20	30
Low water content	32	33	29	19.4	33.1	48.1	63.7		Low water content	33.9	30.1	28	22.9	40.6	62.7	78.2
25.58mg/L	32.9	29.9	27.9	18.9	35.2	48.5	64.8		26.74mg/L	32.1	28.5	25.4	22.2	42.2	62.2	72
	28.9	24.8	23.9	18.1	27.6	49.6	67.4			31.2	29	25.7	21.4	41.7	56.5	63.4
	26.3	25.4	22.8	20.2	31.3	55.4	58.1			29.9	26.6	25.1	20.8	38.8	58.1	69.4
	24.1	23.7	22.2	19.8	29.2	51.6	61.6			27.6	25.2	23.4	19.6	37.6	61.5	81.2
	21.6	19.6	18.4	22.8	31.5	51	64.8			24.9	23.4	23.2	18.5	37.3	55.9	72.8
Average value	27.6	26.1	24	19.9	31.3	50.7	61.6		Average value	29.9	27.1	25.1	20.9	39.7	59.5	72.8
Temperature/℃\Breakdown voltage	-30	-20	-10	0	10	20	30		Temperature/℃\Breakdown voltage	-30	-20	-10	0	10	19	30
Medium water content	24.4	20.2	14.6	11.8	20.9	33.2	44.8		Medium water content	28.8	22.8	15.4	12.3	27.1	42.8	58.2
61.33mg/L	25.6	17.8	12.2	11	22.6	40.8	46.1		62.82mg/L	28.7	23.7	13.2	12.8	25.6	42.9	67.8
	24.9	20.3	10.7	10.6	18.5	36.9	58.3			29.5	20.5	14	11.5	23.2	43.1	75.9
	23	17.9	11.4	9.8	22.7	38.7	44.8			26	18	12.7	10.8	26.3	43.5	46.3
	21.6	15	9.6	10.1	21.3	34.8	50.3			24.5	17.7	11.6	9.7	24.6	44.1	56.3
	20.4	14.3	9.6	9.8	25.1	37.1	46.9			23.8	16.3	9.4	10.3	23.5	43.8	47.2
Average value	23.3	17.6	11.4	10.2	21.8	36.9	48.5		Average value	26.9	19.8	12.7	11.2	25.1	43.3	58.6
Temperature/℃\Breakdown voltage	-30	-20	-10	0	10	20	30		Temperature/℃\Breakdown voltage	-30	-20	-10	0	10	20	30
High water content	19.7	17.5	11.9	9.8	11.9	19.7	39.7		High water content	23.1	19.5	11.1	10.8	12.8	30	48.9
84.37mg/L	21.2	15.2	8.7	9.5	12.2	22.9	38.4		85.68mg/L	19.7	17	11.7	10.5	11.7	26.7	46.8
	18.7	14.2	9.4	9.3	11.3	23	40.1			21.3	16.8	10.8	10.3	13.1	28.4	43.1
	17.9	12.7	9	8.9	11.5	30	34.6			19.2	15.4	8.9	9.5	12.5	29.4	41.2
	18.1	14.5	9.6	7.9	12.4	25.1	35.1			18.7	13.9	10.5	8.9	13.3	29.6	48.4
	11.7	12.8	9.4	8.5	12.1	22.6	42.8			16.5	14	9.1	8.5	13.8	28.1	45.7
Average value	17.9	14.5	9.7	8.9	11.9	23.9	38.5		Average value	19.8	16.1	10.3	9.7	12.9	28.7	45.7
	Temperature	Resistivity
Pure transformer oil	-30	13840000000
	-20	8240000000
	-10	5359000000
	0	5384000000
	10	1710000000
	20	2268000000
0.01g/L TiO2 nanofluid	-30	10360000000
	-20	10800000000
	-10	4247000000
	0	3350000000
	10	3030000000
	20	2800000000
